# Supplementary material for: Hsp70/J-protein machinery from Glossina morsitans morsitans, vector of African trypanosomiasis
Source: PLoS One. 2017 Sep 13;12(9):e0183858. doi: 10.1371/journal.pone.0183858 (PMC5597180; doi:10.1371/journal.pone.0183858)
Supplement: S1 Table — (XLSX) [file pone.0183858.s005.xlsx]

## Sheet: Drosophila
	G. m. morsitans				D. melanogaster						NCBI BLASTP Results
	Protein	Gene ID	Codons		Protein	Gene ID	Codons		% Identity (aa)
	A: Hsp70/HSPA										Protein	E value	Query coverage %	Identity %
	Hsp70A	GMOY009493	634		Hsp70Aa	FBgn0013275	642		86.07		Hsp68	0.0	100	87
					Hsp70Ab	FBgn0013276	642		86.07
					Hsp70Ba	FBgn0013277	641		85.27
					Hsp70Bb	FBgn0013278	641		85.58
					Hsp70Bbb	FBgn0051354	641		85.42
					Hsp70Bc	FBgn0013279	641		85.58
					Hsp68	FBgn0001230	635		87.09
	Hsp68	GMOY009495	640		Hsp68	FBgn0001230	635		69.39		Hsp70Aa	0.0	100	69
					Hsp70Aa	FBgn0013275	642		70.63
					Hsp70Ab	FBgn0013276	642		70.63
					Hsp70Ba	FBgn0013277	641		70.16
					Hsp70Bb	FBgn0013278	641		70.00
					Hsp70Bbb	FBgn0051354	641		69.84
					Hsp70Bc	FBgn0013279	641		70.00
	Hsc70-1	GMOY004286	639		Hsc70-1	FBgn0001216	640		86.54		Hsc70-1	0.0	100	86
	Hsc70-3	GMOY003216	657		Hsc70-3	FBgn0001218	656		92.68		Hsc70-3	0.0	100	93
	Hsc70-4	GMOY012049	652		Hsc70-4	FBgn0266599	651		94.16		Hsc70-4	0.0	93	96
	Hsc70-5	GMOY010851	701		Hsc70-5	FBgn0001220	686		86.13		Hsc70-5	0.0	100	85
	B: Hsp110/HSPH
	Hsp110-1	GMOY011246	835		Hsp110-1	FBgn0026418	804		70.67		Hsp110-1	0.0	100	68
	Hsp110-2	GMOY013289	804		Hsp110-1	FBgn0026418	804		58.39		Hsp110-1	0.0	100	58
	Grp170	GMOY006943	936		Grp170	FBgn0023529	923		65.89		Grp170	0.0	96	65
	C: J-protein
Type I
	GmmJA1	GMOY007075	400		Droj2	FBgn0038145	403		78.75		Droj2	0.0	100	78
					DnaJ-H	FBgn0032474	389		37.00
	GmmJA2	GMOY002478	401		Droj2	FBgn0038145	403		38.93		DnaJ-H	8e-176	100	57
					DnaJ-H	FBgn0032474	389		33.99
	GmmJA3	GMOY006702	501		Tid56	FBgn0002174	447		72.37		Tid56	0.0	83	72
Type II
	GmmJB1	GMOY005834	373		DnaJ-1	FBgn0263106	334		63.33		DnaJ-1	7e-145	90	62
					CG5001	FBgn0031322	350		60.06
	GmmJB4	GMOY003219	337		DnaJ-1	FBgn0263106	334		66.16		CG5001	6e-152	99	61
					CG5001	FBgn0031322	350		61.98
	GmmJB5	GMOY007851	272		DnaJ-1	FBgn0263106	334		60.31		CG5001	8e-175	100	85
					CG5001	FBgn0031322	350		84.56
	GmmJB11	GMOY005166	367		CG4164	FBgn0031256	354		75.35		CG4164	0.0	91	79
	GmmJB15	GMOY001519	314		DnaJ-1	FBgn0263106	334		20.79		CG7387	1e-23	70	40
					CG5001	FBgn0031322	350		22.83
Type III
	GmmJC1	GMOY000574	541		CG7556	FBgn0030990	522		65.30		CG7556	0.0	93	65
	GmmJC2	GMOY000389	611		CG10565	FBgn0037051	646		66.01		CG10565	0.0	99	63
	GmmJC3	GMOY009982	498		P58IPK	FBgn0037718	498		71.49		P58IPK	0	100	71
	GmmJC4	GMOY002749	195		DnaJ60	FBgn0260775	217		40.93		DnaJ60	1e-52	94	44
	GmmJC5	GMOY000122	200		CSP	FBgn0004179	223		73.60		CSP	2e-92	98	64
	GmmJC6	GMOY012999	1251		Auxilin	FBgn0037218	1165		63.14		Auxillin	0.0	100	58
	GmmJC7	GMOY010330	464		TPR2A	FBgn0032586	508		76.72		TPR2A	0.0	99	77
	GmmJC9	GMOY010007	628		CG6693	FBgn0037878	299		55.03		CG6693	3e-110	43	60
	GmmJC11	GMOY010852	517		CG8531	FBgn0033918	545		69.05		CG8531	0.0	99	67
	GmmJC12	GMOY000552	189		Jdp	FBgn0027654	195		85.71		Jdp	7e-121	100	83
	GmmJC13	GMOY009168	2451		Rme-8	FBgn0015477	2408		82.08		Rme-8	0.0	99	80
	GmmJC16	GMOY002603	1121		CG40178	FBgn0058178	780		50.84		CG40178	0.0	65	53
	GmmJC17	GMOY011131	285		CG17187	FBgn0037882	299		60.36		CG17187	9e-104	98	57
	GmmJC18	GMOY004658	1210		-
	GmmJC19	GMOY002685	118		CG7394	FBgn0036173	118		81.36		CG7394	5e-67	100	81
	GmmJC20	GMOY000945	641		lethal (3) 72Dp	FBgn0263607	373		50.28		lethal (3) 72Dp	1e-118	45	58
	GmmJC21	GMOY006819	455		CG2790	FBgn0027599	540		55.20		CG2790	1e-150	94	54
	GmmJC22	GMOY009242	393		Wurst	FBgn0030805	406		66.32		Wurst	0.0	95	69
	GmmJC23	GMOY008009	754		Sec63	FBgn0035771	753		79.49		Sec63	0.0	100	79
	GmmJC24	GMOY009973	258		CG2911	FBgn0037350	183		39.63		CG2911	2e-31	25	85
	GmmJC25	GMOY003438	302		CG7872	FBgn0030658	333		67.45		CG7872	1e-119	94	68
	GmmJC28	GMOY003297	357		CG43322	FBgn0263027	359		59.89		CG43322	3e-152	87	66
	GmmJC30	GMOY001329	228		CG11035	FBgn0037544	231		53.18		CG11035	1e-77	84	61
	GmmJC31	GMOY007250	355		Mrj	FBgn0034091	259		67.07		Mrj	1e-112	98	58
	GmmJC32	GMOY005661	375		CG3061	FBgn0038195	370		70.57		CG3061	0.0	98	71
	GmmJC33	GMOY003881	127		CG17187	FBgn0037882	299		44.09		CG17187	7e-28	98	41
	GmmJC34	GMOY004160	122		CG17187	FBgn0037882	299		42.62		CG17187	1e-21	98	37
		GMOY004161
	GmmJC35	GMOY007968	104		CG17187	FBgn0037882	299		43.27		CG17187	2e-15	92	40
Type IV
	GmmJD1	GMOY011949	384		-						CG7387	5e-96	96	39

## Sheet: Human
	G. m. morsitans				H. sapiens			NCBI BLASTP results
	Protein	Gene ID	Codons		Protein	Gene ID	Codons	E value	Query coverage %	Identity %
	A: Hsp70/HSPA
	Hsp70A	GMOY009493	634		HSPA1B	NP_005337	641	0.0	94	75
	Hsp68	GMOY009495	640		HSPA1L	NP_005518	641	0.0	99	62
	Hsc70-1	GMOY004286	639		HSPA8	NP_006588	646	0.0	95	86
	Hsc70-3	GMOY003216	657		HSPA5	NP_005338	654	0.0	97	85
	Hsc70-4	GMOY012049	652		HSPA8	NP_006588	646	0.0	94	86
	Hsc70-5	GMOY010851	701		HSPA9	NP_004125	679	0.0	92	78
	B: Hsp110/HSPH
	Hsp110-1	GMOY011246	835		HSPH1	NP_001336633	851	0.0	98	43
	Hsp110-2	GMOY013289	804		HSPH2	NP_002145	840	0.0	97	41
	Grp170	GMOY006943	936		HSPH4	NP_006380.1	999	0.0	90	43
	C: J-protein
Type I
	GmmJA1	GMOY007075	400		DnaJA1	NP_001530	397	9e-175	100	64
	GmmJA2	GMOY002478	401		DnaJA2	NP_005871	412	9e-90	93	44
	GmmJA3	GMOY006702	501		DnaJA3	NP_005138	480	3e-148	89	50
Type II
	GmmJB1	GMOY005834	373		DnaJB1	NP_006136.1	340	2e-117	90	52
	GmmJB4	GMOY003219	337		DnaJB4	NP_008965.2	337	4e-116	99	54
	GmmJB5	GMOY007851	272		DnaJB5	NP_001128476.2	348	2e-88	100	55
	GmmJB11	GMOY005166	367		DnaJB11	NP_057390.1	358	2e-138	89	62
	GmmJB15	GMOY001519	314		̶
Type III
	GmmJC1	GMOY000574	541		DnaJC1	NP_071760.2	554	4e-54	63	33
	GmmJC2	GMOY000389	611		DnaJC2	NP_001123359.1	547	2e-155	90	48
	GmmJC3	GMOY009982	498		DnaJC3	NP_006251.1	504	3e-135	95	44
	GmmJC4	GMOY002749	195		DnaJC4	NP_005519.2	176	1e-08	47	34
	GmmJC5	GMOY000122	200		DnaJC5	NP_079495.1	198	2e-52	53	72
	GmmJC6	GMOY012999	1251		DnaJC6	NP_001243793.1	1306	1e-163	96	37
	GmmJC7	GMOY010330	464		DnaJC7	NP_001138238.1	438	5e-139	95	48
	GmmJC9	GMOY010007	628		DnaJC9	NP_056005.1	260	8e-51	40	38
	GmmJC11	GMOY010852	517		DnaJC11	NP_060668.2	559	5e-140	98	42
	GmmJC12	GMOY000552	189		DnaJC12	NP_068572.1	198	2e-29	98	33
	GmmJC13	GMOY009168	2451		DnaJC13	NP_056083.3	2243	0.0	91	51
	GmmJC16	GMOY002603	1121		DnaJC16	NP_056106.1	782	6e-80	62	28
	GmmJC17	GMOY011131	285		DnaJC17	NP_060633.1	304	9e-67	96	45
	GmmJC18	GMOY004658	1210		DnaJB12	NP_001002762.2	409	4e-55	28	37
	GmmJC19	GMOY002685	118		DnaJC19	NP_001177162.1	116	1e-44	99	56
	GmmJC20	GMOY000945	641		DnaJC20	NP_741999.3	318	2e-59	45	40
	GmmJC21	GMOY006819	455		DnaJC21	NP_001012339	531	5e-102	77	49
	GmmJC22	GMOY009242	393		DnaJC22	NP_079178.2	341	3e-22	86	29
	GmmJC23	GMOY008009	754		DnaJC23	NP_009145	760	0.0	97	43
	GmmJC24	GMOY009973	258		DnaJC24	NP_859057.4	149	4e-11	57	29
	GmmJC25	GMOY003438	302		DnaJC25	NP_001015882.2	360	2e-69	92	50
	GmmJC28	GMOY003297	357		DnaJC28	NP_001035282.1	388	1e-55	89	33
	GmmJC30	GMOY001329	228		DnaJC30	NP_115693.2	226	4e-20	55	39
	GmmJC31	GMOY007250	355		DnaJB3	NP_001001394.1	145	4e-27	18	72
	GmmJC32	GMOY005661	375		DnaJB12	NP_001002762.2	409	6e-94	97	41
	GmmJC33	GMOY003881	127		DnaJC17	NP_060633.1	304	9e-28	77	46
	GmmJC34	GMOY004160	122		DnaJC17	NP_060633.1	304	2e-18	77	40
		GMOY004161
	GmmJC35	GMOY007968	104		DnaJC17	NP_060633.1	304	4e-15	75	42
Type IV
	GmmJD1	GMOY011949	384		DnaJA4	NP_061072	426	0.0	100	73

## Sheet: Stomoxys
	G. m. morsitans				S. calcitrans			NCBI BLASTP results
	Protein	Gene ID	Codons		Protein	Gene ID	Codons	E value	Query coverage %	Identity %
	A: Hsp70/HSPA
	Hsp70A	GMOY009493	634		ScalHsp68	SCAU003728	640	0.0	100	88
					ScalHsp70	SCAU008520	636	0.0	100	84
	Hsp68	GMOY009495	640		ScalHsp68	SCAU003728	640	0.0	98	72
					ScalHsp70	SCAU008520	636	0.0	97	71
	Hsc70-1	GMOY004286	639		ScalHsc70-1	SCAU005225	555	0.0	86	90
	Hsc70-3	GMOY003216	657		ScalHsc70-3	SCAU000678	656	0.0	100	94
	Hsc70-4	GMOY012049	652		ScalHsc70-4	SCAU015347	650	0.0	93	97
	Hsc70-5	GMOY010851	701		ScalHsc70-5	SCAU003620	685	0.0	94	89
	B: Hsp110/HSPH
	Hsp110-1	GMOY011246	835		ScalHsp110	SCAU005995	837	0.0	100	76
	Hsp110-2	GMOY013289	798		ScalHsp110	SCAU005995	837	0.0	97	60
	Grp170	GMOY006943	936		ScalGrp170	SCAU010922	950	0.0	92	72
	C: J-protein
Type I
	GmmJA1	GMOY007075	400		ScalJA1	SCAU009538	403	0.0	100	86
	GmmJA2	GMOY002478	401		ScalJA2	SCAU013613	402	0.0	100	76
	GmmJA3	GMOY006702	501		ScalJA3	SCAU003912	514	0.0	100	71
Type II
	GmmJB1	GMOY005834	373		ScalJB4	SCAU013247	340	2e-180	90	71
					ScalJB5	SCAU015003	350	1e-143	90	58
	GmmJB4	GMOY003219	337		ScalJB4	SCAU013247	340	0.0	100	79
					ScalJB5	SCAU015003	350	1e-152	99	60
	GmmJB5	GMOY007851	272		ScalJB4	SCAU013247	340	2e-108	100	60
					ScalJB5	SCAU015003	350	0.0	100	90
	GmmJB11	GMOY005166	367		ScalJB11	SCAU015416	355	0.0	91	84
	GmmJB15	GMOY001519	314		ScalJA3	SCAU003912	514	3e-07	18	44
					ScalJB5	SCAU015003	350	8e-05	19	38
Type III
	GmmJC1	GMOY000574	541		ScalJC1	SCAU000575	526	0.0	90	68
	GmmJC2	GMOY000389	611		ScalJC2	SCAU003775	616	0.0	99	71
	GmmJC3	GMOY009982	498		ScalJC3	SCAU013977	498	0.0	100	76
	GmmJC4	GMOY002749	195		ScalJC4	SCAU004329	200	3e-60	97	49
	GmmJC5	GMOY000122	200		ScalJC5	SCAU013958	232	1e-99	93	68
	GmmJC6	GMOY012999	1251		ScalJC6	SCAU011318	1275	0.0	100	70
	GmmJC7	GMOY010330	464		ScalJC7	SCAU011528	504	0.0	99	84
	GmmJC9	GMOY010007	628		ScalJC9	SCAU003671	300	4e-117	43	63
	GmmJC11	GMOY010852	517		ScalJC11	SCAU005931	539	0.0	100	75
	GmmJC12	GMOY000552	189		ScalJC12	SCAU015463	184	9e-123	100	86
	GmmJC13	GMOY009168	2451		ScalJC13	SCAU006475	2452	0.0	100	100
	GmmJC16	GMOY002603	1121		ScalJC16	SCAU006018	782	0.0	67	67
	GmmJC17	GMOY011131	285		ScalJC17	SCAU016288	292	5e-121	97	64
	GmmJC18	GMOY004658	1210		ScaJC18	SCAU005547	639	0.0	47	74
	GmmJC19	GMOY002685	118		ScalJC19	SCAU007810	118	1e-69	100	89
	GmmJC20	GMOY000945	641		ScalJC20	SCAU000691	264	2e-80	33	59
	GmmJC21	GMOY006819	455		ScaJC21	SCAU016142	574	7e-168	79	68
	GmmJC22	GMOY009242	393		ScalJC22	SCAU013054	398	0.0	95	76
	GmmJC23	GMOY008009	754		ScalJC23	SCAU014339	753	0.0	99	84
	GmmJC24	GMOY009973	258		ScalJC24	SCAU012042	289	5e-46	59	45
	GmmJC25	GMOY003438	302		ScalJC25	SCAU002837	339	2e-141	97	74
	GmmJC28	GMOY003297	357		ScalJC28	SCAU012595	354	0.0	100	70
	GmmJC30	GMOY001329	228		ScalJC30	SCAU007712	238	2e-92	91	65
	GmmJC31	GMOY007250	355		ScalJC31	SCAU012526	338	1e-147	100	68
	GmmJC32	GMOY005661	375		ScalJC32	SCAU005586	365	2e-180	98	71
	GmmJC33	GMOY003881	127		ScalJC17	SCAU016288	292	9e-29	92	44
	GmmJC34	GMOY004160	122		ScalJC17	SCAU016288	292	9e-22	71	48
		GMOY004161
	GmmJC35	GMOY007968	104		ScalJC17	SCAU016288	292	6e-17	57	53
Type IV
	GmmJD1	GMOY011949	384		̶
